# Supplementary material for: Inhibition of p38 MAPK sensitizes tumour cells to cisplatin-induced apoptosis mediated by reactive oxygen species and JNK
Source: EMBO Mol Med. 2013 Sep 24;5(11):1759–74. doi: 10.1002/emmm.201302732 (PMC3840490; doi:10.1002/emmm.201302732)
Supplement: Supplementary file 4 [file emmm0005-1759-SD4.txt]

EMBO MolecularMedicine  PeerReview Process File - EMM-2013-02732
 
 
© EMBO 1 
 
 
 
 
Inhibition of p38 MAPK sensitizes tumor cells to cisplatin-
induced apoptosis mediated by reactive oxygen species and 
JNK 
 
LorenaPereira,AnaIgea,BegoñaCanovas,IgnacioDolado,andAngelR.Nebreda 
 
Correspondingauthor:AngelNebreda, IRB Barcelona 
 
 
 
 
Review timeline: Submissiondate: 08 March 2013
 EditorialDecision: 15 March 2013
 Appealreceived: 18 March 2013
 EditorialDecision: 10 April2013
 Revisionreceived: 01 August2013
 EditorialDecision: 19 August2013
 Revisionreceived: 26 August2013
 Accepted: 27 August2013
 
 
 
 
TransactionReport:
 
(Note:With the exception ofthe correction oftypographicalor spelling errors thatcould be a source ofambiguity,
letters and reports are not edited. The originalformatting oflettersand referee reportsmaynotbe reflected in this 
compilation.)
 
 
 
Editor: CélineCarret
 
 
 
1stEditorialDecision 15 March 2013
Thankyouforthesubmissionofyourmanuscript"Inhibitionofp38MAPK sensitizestumorcellsto
cisplatin-induced apoptosis mediated by reactive oxygen species and JNK". 
 
I have now had the opportunity to carefully read your paper and the related literature and I have also 
discussed itwith my colleaguesand an EditorialAdvisory Board member.Iam afraid thatwe
decided thatthemanuscriptisnotwellsuited forpublication in EMBO MolecularMedicineand 
havethereforedecided notto proceed with peerreview.
 
Weappreciatethatp38inhibitorusedinvitroandinvivo(intransgenicbreastcancermouse
model)incombinationwithcisplatinsynergisticallyaffectstumorgrowth.Mechanistically,
inhibition of p38a results in elevated ROS levels that blockphosphatasesand activatetheJNK 
pathway to re-sensitize cells to cisplatin-induced apoptosis. 
 
However,youalreadyshowedthatp38aMAPK wasasensorofROSintumorigenesis.Therefore,
wefeelthatthecurrentmanuscriptconstitutesaclinicaldemonstration of your previously published 
findings.While we understand thatneverbefore was ROS implicated in mediating an interplay 
between p38 and JNK,JNK and ROS axison onehand and ROS and p38 on anotherhand have
been reported beforein cancersignaling.Assuch,whilewedo find thestudy well-doneand 
conclusive,and do appreciate the clinicalaspectofthe work,we are neverthelessnotpersuaded that
it is of sufficient conceptual advance and general interest for a broad translational journal like ours.
 EMBO MolecularMedicine  PeerReview Process File - EMM-2013-02732
 
 
© EMBO 2 
AsthisopinionwassharedbytheEditorialAdvisoryBoardmemberweconsultedwith,Iam afraid
that I cannot offer further proceedings in EMBO Molecular Medicine. 
 
I am sorry thatI could notbring better news thistime.
 
 
 
Appealreceived 18 March 2013
Thankyouforyourmessage.Weareobviouslydisappointedthatyoufoundourpaperunsuitablefor
EMBO MolMed.However,afterreadingyourcommentswehavenoticedthatyourdecisionmight
havebeen based on amisinterpretation ofourresults. 
 
We would like to callyourattention to a couple ofimportantpoints: 
 
1.Ourmanuscriptdoesnotprovideaclinicaldemonstration ofourpreviously published findings;in 
fact,this is a totally differentstory.Ourprevious work showed thatp38a acts as a tumorsuppressor
by sensing ROS accumulation (ROS activatesp38a)and inducing apoptosis.Thisisoneofthe
mechanismsthatcellscanusetoavoidoncogene-induced transformation (Dolado et al, 2007). On 
the contrary, we now show that p38a regulates production ofROS (nottheotherway around),which 
playsan importantrolein theresponseofcancercellsto chemotherapeuticdrugs.Thus,thenew 
findings show thatp38a plays opposite roles depending on whethercells are undergoing 
transformation or are fully transformed,probably due to the rewiring of this signaling pathway.In 
the first case, p38a induces apoptosis (by sensing of ROS), in the second case p38a inhibits 
apoptosis(by regulating ROS production). 
 
2.A quick look atPubMed using ROS,JNK and p38 askeywordscertainly identifiesa numberof
published reports,butcarefulexamination showsthatthesereportsmainly describetheactivation of 
both p38aand JNK by ROS,which isnotthepointofourstory.Weproposeawell-defined 
mechanism whereby downregulation ofp38a induces the accumulation of ROS sensitizing cancer 
cellsto apoptosismediated by JNK. 
 
Wementiontwostudiesperformedinprimaryfibroblastsandpancreaticb-cells,respectively,where 
ROSproductionactivatesJNK byinhibition of phosphatases (Hou et al, 2008; Kamata et al, 2005). 
Suchamechanism basedontheregulationofendogenousphosphataseshasnotbeendescribedin
cancercells.
 
Wealsocitetwopapersthatlinkp38awithROSproduction.ThestudyofGutierrez-Uzquizaetal
(2012) was performed in primary fibroblasts and proposes a differentmechanism from whatwe 
describe.Mateescu etal(2011)mentionsonly acorrelation in cancercellsbased on geneexpression 
signatures butno mechanism is proposed.To ourknowledge,wedescribethefirstmechanism by
whichp38aregulatesROSproductioninepithelialcancercells.
 
Independently of the new mechanistic aspects,the validation of our results using a mouse modelof 
cancerand the availability ofchemicalinhibitors for p38a provides a pre-clinicalperspective to the 
study,which is whatwe thoughtthe manuscriptwould appealto EMBO MolMed.
 
WeunderstandthatasanEditoryoucanchoosewhattopublish,asitshouldbe.Butitsendsthe
wrongmessagethatajournalof the standing of EMBO MolMed could appear to be taking 
decisionsbased on erroneousscientificarguments. 
 
 
 
2nd EditorialDecision 10 April2013
ThankyouforthesubmissionofyourmanuscripttoEMBO MolecularMedicine.Wehavenow 
heard back from thethreerefereeswhom weasked to evaluateyourmanuscript.Although the
referees find the study to be of potentialinterest,they also raise a significantnumber of issues that
haveto beaddressed in amajorrevision ofyourwork.EMBO MolecularMedicine  PeerReview Process File - EMM-2013-02732
 
 
© EMBO 3 
 
Asyouwillseefrom the reports below,allthree referees are concerned aboutthe conclusiveness of 
the study and suggest a number of experiments to improve and strengthen the data. While we do 
find allissues raised of importance,Iwould like to particularly pointoutthat the cisplatin doses in 
vitro should belowered to morerealisticvalueand controldataprovided (IC50sassessed forall
drug/combination used,combination indexesdetermined).In vivo,P38 expression should be
determined in tumorsfollowing drug treatment and PH797804 inhibitor showed to reverse p38 
activation in orderto increase the clinicalrelevance ofthe experiments.In addition,and as
suggested by referees #1 and #2,knockdown ofp38beta should be done to confirm inhibitors data.
 
Giventheseevaluations,Iwould like to give you the opportunity to revise yourmanuscript,with the 
understanding thatthereferees'concernsmustbefully addressed and thatacceptanceofthe
manuscriptwouldentailasecondroundofreview.
 
Pleasenotethatitis EMBO Molecular Medicine policy to allow a single round of revision in order 
to avoid the delayed publication of research findings. Consequently, acceptance or rejection of the 
manuscriptwilldependonthecompletenessofyourresponsesincludedinthenextversion ofthe
manuscript.
 
EMBO MolecularMedicinehasa"scoopingprotection"policy,wherebysimilarfindingsthatare
published by othersduring review orrevision arenotacriterion forrejection.Should you decideto 
submita revised version,I do ask thatyou getin touch after three months if you have notcompleted 
it, to update us on the status. 
 
Pleasealsocontactusassoonaspossibleifsimilarworkispublishedelsewhere.Ifotherworkis
published wemay notbeableto extend therevision period beyond three months. 
 
I look forward to seeing a revised form of your manuscriptas soon as possible.
 
***** Reviewer'scomments***** 
 
Referee#1(CommentsonNovelty/ModelSystem): 
 
Mymajorcriticismoftheworkisthefocusonp38alpha. Both inhibitors used are not isoform 
specific and willalso inhibitp38beta.Ibelieve a p38beta knockdown would complete the story and 
strengthen the paperconsiderably.
 
Referee#1(Remarks):
 
ThemanuscriptbyPereiraetal.describesasynergisticeffectofcisplatin and p38alpha/beta 
inhibition on tumour cell death. They use the p38alpha/beta inhibitors SB203580 and PH-797804 
and siRNA forp38alpha.In orderto make a strong case,the authorswould have to include a 
p38betaknockdown aswell.
 
Abstract: As SB203580 inhibits both, p38alpha and p38beta, the abstract should at this stage not talk 
aboutp38alpha only.
p.5,line7:PARP needsto bedefined.
p.9:PH-797804 treatmentagain isdescribed asp38alphainhibition,butthatPH-797804 isnot
isoform-specific,even though itis about10 times more active againstp38alpha than p38beta.
p.13,line9:N-acetylcysteine:italicise "N" 
p.13,line5 from bottom:"Schleicher& Schnell"should read "Schleicher& Schuell".Thedilutions
oftheprimary and secondary antibodiesused should be clearly stated. 
p.17,Statisticalanalysisand figures1-3,6:CDDP isnotdefined.
Figurelegends:Allabbreviationsusedinthefiguresneedtobeexplainedintheaccompanying
legends. 
Supportinginformation S2 and S4:H2O2shouldreadH2O2. 
 
 
 EMBO MolecularMedicine  PeerReview Process File - EMM-2013-02732
 
 
© EMBO 4 
 
Referee#2(CommentsonNovelty/ModelSystem): 
 
point2:Theauthorsmention in theintroduction thatitisalready known thatcisplatin resistanceis
linked to increased MAPK signalling. Overall it is somewhat unclear to me what is really new to 
justify publication in EMM. 
 
point4:isp38 really induced in thein vivo model? 
 
Referee#2(Remarks):
 
In this manuscriptthe authors claim thatp38a inhibition sensitizes tumor cells to cisplatin-induced 
apoptosisdue to increased ROS levelsand JNK pathway activation.Forthispurpose the authors
perform experimentsin 3 celllines(HT-29,SW620,MCF7)and forin vivo validation they usethe
PyMT mousemodelforbreastcancer.
 
Overall,Idonotfindthedataconclusive,and Ihave the following majorconcerns:
 
- In allof the in vitro experiments a cisplatin concentration of 100microM was used.This is totally 
unrealistic.Such concentrationswillneverbeachieved in realtumors,and thereforeallofthiswork 
is notinformative.A concentration of10microM cisplatin may bereached temporarily in vivo. 
- I miss more directevidence thatp38 is induced after cisplatin treatment.HSP27 phosphorylation 
is more indirect. Is p38  still induced when 10microM of cisplatin are used? 
- FortheRNAiexperiments(Fig.2andFig.3)Imissdeconvolution.Cantheeffectbereproduced
withatleast2independentshRNAs/siRNAs?
- WhatistheeffectonclonogenicassayswhenindependentsiRNAsagainstp38areused?
- In vivo a differentp38 inhibitor is used than in vitro.Why? 
- In vitro the authors genetically inhibitp38 as additionalcontrolto chemicalinhibition.I miss an 
experimentin which p38 isalso genetically inactivated in vivo. 
- Is p38 activated in thein vivo modelaftercisplatin treatment? 
- Dotheauthorsmanagetoinhibitp38successfullyinvivousingPH-797804?
- Fig.6A:Theadditionaleffectofp38inhibitionovercisplatinmaybeverysmall.Wasthe
response monitored over a longer timethanjust18days?Whendotumorsrelapsebackto200mm3?
Whywasthevehiclenotaddedtocisplatin?
- I miss quantification of the data presented in Fig.6C and D.Moreover,The TUNEL pictures of 6C 
are hardly visible in the pdfcopy (maybe due to low resolutionpdf?).Ithinktheyrequireahigher
quality picture.
- Figure6F:Thisisnotuseful,sincethisisapparentlydoneonday18,whentumorshaveshrunk
aftercombination therapy.Smallresidualtumornestsmay be miss-interpreted as adenoma. What
aboutthe tumorwhen itrelapsed back to 200mm3 ? 
- Onpage9theauthorsevenstatethat"abetterprognosiscouldbeexpectedintheeventofa
possiblerelapseaftertherapy termination."Ido notfind thisserious.Usually relapsing tumorsare
more resistant.If the authors consider thatthere may be a better prognosis of relapsing tumors,why 
did they nottestit?
- Theauthorsmentionintheintroductionthatitisalreadyknownthatcisplatinresistanceislinked
to increased MAPK signalling. Overallitissomewhatuncleartomewhatisreallynew tojustify
publication in EMM.
 
 
 
Referee#3(Remarks):
 
Thismanuscriptdemonstratesthepotentialclinicalsignificanceofcrosstalkbetweenthep38/RK 
and JNK MAP Kinase pathwaysin the response oftumourcellsto CDDP.Theauthorsshow that
p38 inhibition drivestheproduction ofROS to inactivateaJNK phosphatase,thereby activation 
JNK to drive apoptosis.Such mechanism has been proposed in the literature before butbased on 
very poororflimsy data.This is a convincing study thatalso demonstrates the potentialclinical
significance in a mouse modelofcancer.
 
Therearehoweversomepointsthatneedtobeaddressedbeforepublication EMBO MolecularMedicine  PeerReview Process File - EMM-2013-02732
 
 
© EMBO 5 
 
1.Figure1B.Thisfigureneedsthedatafor'SB alone' to be included. 
2.Figure1D needsthe'control'and 'SB alone'dataincluded so thatthereadercan clearly seethe
degreeofsynergy oradditivity between thetreatmentregimens. 
3.Why doestheJNK inhibitorSP600125 inhibitJNK phosphorylation in Figure 1F? This drug is an 
inhibitor of JNK not MKK4 or MKK7
4.Theability ofJNK inhibition (SP600125 orshRNA)to overcomethecelldeath observed with 
CDDP+SB isonlyshownusingPARPcleavage(Figure1Fand2D),aqualitativeassay.Thisisa
very importantpartof the study and needs to be demonstrated with robustquantitative assays (DNA 
oligonucleosomes,sub-G1orAnnexin-V)andappropriatestatistics.
5.Theability ofROS scavengersto protectcellsfrom CDDP+SB isalso only shown by PARP 
cleavage (Figure 3D and 3F) and needs to be confirmed with quantitative assays.
6.Itisvery interesting thatCDDP and SB cooperateto activateJNK and promotecelldeath in 
SW620cellsasthesecellshaveamutationinMKK4thatgeneratesatruncatednon-functional
protein.ThissuggeststhatJNK activation isexclusively viaMKK7 in thesecells?A MKK7 siRNA 
experimenthere would add significantmechanistic insight. 
7.Figure5C.TheblotsindicatethatDUSP16 knockdown also increasesJNK phosphorylation - 
especially the p54 forms.Mightthisexplain why DUSP8 isnotthe key regulatorin othercells(Fig 
S6)?
 
Minorpoints
 
1.Penultimatelineofpage7.Oxidation speltincorrectly ('inactivation by oxidation'). 
 
 
 
1stRevision - authors'response 01 August2013
RevisedmanuscriptEMM-2013-02732. Response to Reviewers. 
 
Referee#1(CommentsonNovelty/ModelSystem): 
 
Mymajorcriticismoftheworkisthefocusonp38alpha.Bothinhibitorsusedarenotisoform
specific and willalso inhibitp38beta.Ibelieve a p38beta knockdown would completethestoryand 
strengthen the paper considerably.
 
ThisisagoodpointthatwasalsomentionedbyReferee#2.Intherevisedmanuscriptwehave
addressed thisissue by comparing the effectofdown-regulating either p38a orp38b in cisplatin-
induced cell death (New Fig 2C, 2D and Supporting Information S2A). We observed that p38b 
knockdown promotescisplatin-induced cell death, but the effect was smaller than with p38a 
knockdown,indicating thatp38aplaysamajorrolein the response to cisplatin. We also found that 
the combined knockdown of p38a and p38b resulted in higher levels of cell death than the individual 
knockdownsfurthersupporting thatboth areimplicated.Wehaverewritten thetext. 
 
Referee#1(Remarks):
 
ThemanuscriptbyPereira etal.describesa synergisticeffectofcisplatin and p38alpha/beta 
inhibition on tumour cell death. They use the p38alpha/beta inhibitors SB203580 and PH-797804 
and siRNA forp38alpha.In orderto makea strong case,theauthorswouldhavetoincludea
p38beta knockdown aswell.
 
Abstract:AsSB203580inhibitsboth,p38alphaandp38beta,theabstractshouldatthisstagenot
talk about p38alpha only.
p.5,line7:PARP needsto bedefined.
p.9:PH-797804 treatmentagain isdescribed asp38alpha inhibition,butthatPH-797804 isnot
isoform-specific,even though itis about10 times more active againstp38alpha than p38beta.
p.13,line9:N-acetylcysteine:italicise"N" 
p.13,line5 from bottom:"Schleicher& Schnell"should read "Schleicher& Schuell".Thedilutions
oftheprimaryand secondaryantibodiesused should beclearlystated. 
p.17,Statisticalanalysisand figures1-3,6:CDDP isnotdefined.EMBO MolecularMedicine  PeerReview Process File - EMM-2013-02732
 
 
© EMBO 6 
Figurelegends:Allabbreviationsusedinthefiguresneedtobeexplainedin theaccompanying 
legends.
Supporting information S2 and S4:H2O2shouldreadH2O2.
 
Allthesuggestedcorrectionshavebeenintroducedinthemaintextandfigures. 
 
 
Referee#2(CommentsonNovelty/ModelSystem): 
 
point2:Theauthorsmention in theintroduction thatitis already known thatcisplatin resistance is 
linked to increased MAPK signaling. Overall it is somewhat unclear to me what is really new to 
justify publication in EMM.
 
ThesentenceintheIntroductionwasmisleadingandweapologizefornotbeingclearer.Inthefirst
paperthatwecited (Galan-Moyaetal,2011), cell lines derived from non-smallcelllung canceror
head and neck carcinomasareused to show thatsensitivitytocisplatinisassociatedwithactivation
ofp38 MAPK.Intriguingly,thispaperalso showsthatcancercelllineswith high basallevelsofp38 
MAPKactivity,whichcorrelatewithhighexpressionoftheMKK3upstreamactivator,tendtobe
moreresistanttocisplatin.Theauthorsproposethatresistancecorrelateswiththeinabilitytofurther
activate p38 MAPK in response to cisplatin.Thismanuscriptprovidesno information on the 
mechanism bywhichp38MAPKsignalingcouldimpingeoncisplatin sensitivity or resistance. We 
havenow clarified thisin therevised manuscript.In thesecond paper(Chungetal,2012), 
knockdown ofgalectin-1 in lung cancercellslinesisreported to enhancesensitivity to cisplatin,
whichcorrelateswithdown-regulation of ERK,p38 MAPK and NFkB as wellas attenuated 
expression ofCOX-2.Aftercarefulre-evaluation ofthispaper,we have notfound any experimentto 
confirm the implication ofp38 MAPK in the reported effectsand we have therefore removed the 
reference from the revised manuscript.
Ourworkprovidesevidenceforanew mechanism thatexplainswhy inhibition ofp38 MAPK 
sensitizes cancercells to apoptosis.We show thatp38 MAPK maintains low basallevels ofROS 
and phosphorylated JNK in cancercells.Asa consequence,inhibition ofp38 MAPK enhancesthe 
poolofphosphorylated JNK,which in turn induces apoptosis of the cancer cell more efficiently 
aftercisplatin treatment.Thisappliesto cancercellsthathave differentlevelsofbasalp38 MAPK 
activity.Moreover,we provide to ourknowledge the firstin vivo evidence thatinhibition ofp38 
MAPKsensitizestumorcellstocisplatin-induced apoptosis.
 
point4:isp38 reallyinduced in thein vivo model? 
 
Weagreethatthisimportantpointwasmissinginouroriginalsubmission.Wenowshowthat
cisplatin treatmentinducesthe phosphorylation ofp38 MAPK in theactivation sites,which is
required for and correlates with kinase activity (New Fig 7C).
 
 
Referee#2(Remarks):
 
In this manuscriptthe authors claim thatp38a inhibition sensitizes tumor cells to cisplatin-induced 
apoptosisdueto increased ROS levelsand JNK pathwayactivation.Forthispurposetheauthors
perform experimentsin 3 celllines(HT-29,SW620,MCF7)and forin vivo validation theyusethe
PyMTmousemodelforbreastcancer.Overall,Idonotfindthedataconclusive,and Ihave the 
following major concerns:
 
- In allofthe in vitro experiments a cisplatin concentration of100microM was used.This is totally 
unrealistic.Such concentrationswillneverbeachieved in realtumors,and thereforeallofthiswork
is notinformative.A concentration of10microM cisplatin maybereached temporarilyin vivo. 
 
WeagreewiththeRefereethatthecisplatindoseweusedmightseemhigh,butthepurposeofthis
study was to elucidate the triggering mechanism ofthe phenotype observed.To beableto perform 
the mechanistic studies in the different cancer cell lines independently of their susceptibility, we 
decided to useadoseof100 mM and an early timepoint(8 h)
FollowingtheReferee’scomments,wehavenow usedtheMTT assay to determine the IC50 of
MCF7,SW620andHT-29 cellsafter24 h ofcisplatin treatment.Thevaluesobtained were47,73 EMBO MolecularMedicine  PeerReview Process File - EMM-2013-02732
 
 
© EMBO 7 
and 370 mM,respectively (Supporting Information Figure S12),which were notso differentfrom 
the dose used in our experiments. The combination indexeswith SB203580 were in allthe cases
lower (20 µM for MCF7, 30 µM for SW620 and 309 µM for HT-29).
Wehavealsoinvestigatedtheeffectsof10mMcisplatinandobservedthatsignificantcelldeath
wasonlyinducedafter4daysofinvitro treatment but not at shorter time points. Importantly, cell 
death induced by 10 mM cisplatin wasenhanced upon incubation with two differentp38 MAPK 
inhibitors (see below). 
 
SW620cellswerepre-incubated for 2 h with SB203580 (SB, 10 µM) or PH-797804 (PH,2 
µM)andthentreatedwithcisplatin(CDDP,10µM)for96h.Celldeathwasmeasuredby
propidium iodide(PI)and Annexin V staining.Thepercentagesofapoptoticcellsare
indicated.
 
In our opinion,and with allthe respectto the reviewer’s comments,itisdifficulttocompare
cisplatin dosesused in vitro and in vivo. There are reports treating cancer cell lines in vitro with
cisplatin atconcentrationsthatrange from 16 mM to 300 mM depending on the cellline.Based on 
the literature, concentrations higher than 100 mM are often required to observe effects in cancer cell 
lines in less than 24 h (Glorieuxetal,2011; Huangetal,2003; Jamaletal,2012; Parketal,2012; 
Ruetal,2011). As mentioned above, the purpose of using 100 mM cisplatin in vitro wastobeable
to find cell-death triggering mechanismsthatareindependentofthesensitivity ofthecancercell
lines to cisplatin. Moreover, the observations obtained by using 100 mM cisplatin in vitro were
validated in vivo by treating micewith astandard doseofcisplatin. 
 
- I miss more directevidence thatp38alpha; is induced after cisplatin treatment.HSP27 
phosphorylation ismoreindirect.Isp38alpha; stillinduced when 10microM ofcisplatin are used?
 
Theactivationofp38MAPK inresponsetocisplatintreatmenthasbeenreportedbyseveralgroups,
asreviewed in (Brozovic& Osmak,2007) and (Sancho-Martinezetal,2012). We provide direct 
evidence forthe activation ofp38 MAPK aftercisplatin treatmentin Fig 4C,7C and Supporting 
Information Fig S1C.
Moreover,wehaveconfirmedthat10µM cisplatincanalsoinducep38MAPKactivation(see
below).EMBO MolecularMedicine  PeerReview Process File - EMM-2013-02732
 
 
© EMBO 8 
 
SW620cellswerepre-incubated for 2 h with SB203580 (SB, 10 µM) or PH-797804 (PH,2 
µM)andthentreatedwithcisplatin(CDDP,10µM)foreither8hor48h.Totalcelllysates
wereanalyzedwiththeindicatedantibodies.
 
- FortheRNAiexperiments (Fig.2 and Fig.3)Imiss deconvolution.Can the effectbe reproduced 
withatleast2independentshRNAs/siRNAs? 
 
WearesorryfornotclarifyinginMaterialsandMethodsthatwedidnotusepoolsbutindividual
siRNAs.Nonetheless,the implication ofp38α asdetermined with two differentchemicalinhibitors
wasalsovalidatedusingsiRNAsandshRNAs(Fig2A,2BandNew Fig2Cand2D),andtheresults
observed with shRNAsforJNK1/2 (Fig 2E)wereconfirmed with siRNAs(New Supporting 
Information Fig S2B). 
 
- WhatistheeffectonclonogenicassayswhenindependentsiRNAsagainstp38alphaareused? 
 
WehavenowrepeatedtheclonogenicassaysusingtwodifferentsiRNAsforp38α and confirmed 
the previous results obtained with the p38 MAPK inhibitor (New Supporting Information Fig S4B). 
Theseresultssupportthatp38α is the major p38 MAPK family member contributing to the 
described mechanism.
 
- In vivo a differentp38alpha/betainhibitor is used than in vitro. Why? 
 
Thep38aandp38binhibitorSB203580hasbeenroutinelyusedinourlaboratoryandmanyothers
to inhibit p38 MAPK signaling in vitro. Although SB203580 can efficiently inhibit p38a and p38b 
activity,ithasbeen reported to haveseveraloff-target effects (Bainetal,2007). These effects can 
becontrolled in vitro using RNAibutin mouseexperimentsmay beproblematic.Forthisreason,we
decided to useforthein vivo experimentsPH-797804,apotentinhibitorofp38aand p38b thatis
currently used in clinicaltrials (Goldsteinetal,2010; Hopeetal,2009). 
Asweagreethatthispointis important, we have now used PH-797804 to inhibitp38 MAPK in 
cancercelllines.We show thatPH-797804 recapitulatestheeffectsobserved with SB203580:
increased apoptosis and phosphorylation of JNK when combined with cisplatin (New Supporting 
Information Fig S1B and S1C), which can be rescued with antioxidants (New Supporting 
Information Fig S3C).
 
- In vitro the authors genetically inhibitp38alpha as additionalcontrolto chemicalinhibition.I 
missanexperimentinwhichp38alphaisalsogeneticallyinactivated in vivo.
 
Wearestudyingtheeffectofgeneticallydown-regulating p38a in vivo. Preliminary experiments 
confirm the resultsobtained using the chemicalinhibitorand supportan importantrole forp38a in 
breastcancercellsurvival. However, this story needs to be further developed and should be the 
subjectofa future publication.
 
- Is p38alpha activated in the in vivo modelafter cisplatin treatment?
 
Thisisanimportantpoint.Therevisedmanuscriptshowsthatthelevelsoftotal p38a protein do not 
change in tumorssubjected to the differenttreatmentsbutthe levelsofp38 MAPK phosphorylated 
in the activation sites are increased in tumors treated with cisplatin. These results indicate that p38 
MAPKisactivatedin vivo aftercisplatin treatmentand successfully inhibited by PH797804 
treatment (New Fig 7C). EMBO MolecularMedicine  PeerReview Process File - EMM-2013-02732
 
 
© EMBO 9 
 
- Dotheauthorsmanagetoinhibitp38alphasuccessfullyinvivousingPH-797804? 
 
Wehaveperformedtwoexperimentstoshowthatp38MAPKwasinhibitedin vivo. First, to 
confirm p38 MAPK inhibition we analyzed the levelofphosphorylated HSP27,a downstream target
ofthep38 MAPK pathway,in tumorsamples(New Fig 7C).In agreementwith thephospho-p38 
MAPKwesternblot,phosphorylatedHSP27wasdetectedintumorstreated with cisplatin butnotin 
those treated with cisplatin+p38 inhibitor. Second, since basal levels of phosphorylated HSP27 are 
noteasily detectable,wesubjected resected tumorsto osmoticshock (300 mM NaCl,15 min)right
beforethewestern blotanalysis. This treatment induced effective p38 MAPK pathway activation in 
allcasesexceptin tumorsthathave been treated with the p38 MAPK inhibitor(Supporting 
Information Fig S9A).
 
- Fig.6A:Theadditionaleffectofp38alphainhibitionovercisplatinmaybeverysmall.Wasthe
response monitored over a longer time than just18 days? When do tumors relapse back to 
200mm3? Whywasthevehiclenotadded to cisplatin? 
 
WeagreewiththeReviewerontheimportancetomonitortumorbehavioroveralongerperiodof
time as well as the relapse kinetics. In the revised manuscript, we have repeated the experiment 
using exactly thesametreatmentsbutmonitoring themiceforup to 40 days(New Fig 7A).In 
addition to confirming the previousresults,we observed thatwhiletumorsofmicetreated only with 
cisplatin reached again 200 mm3 in 20 days, those of mice treated with the combined therapy needed 
40 daysto reach 200 mm3. These results indicate that tumors treated with the combined therapy re-
grow significantly slowerthan thecisplatin-treated tumors (New Fig. 7A). Analysis of the relapsing 
200 mm3 tumors by Ki67 staining, confirmed the differences in proliferation status (New Fig 7D).
Todeterminepossibleadditionaleffectsofp38MAPK inhibitiononthecisplatin response,we
treated relapsing tumors coming from either cisplatin+vehicle or cisplatin+p38 inhibitor treatments 
withanothersingledoseofcisplatin.Tumorspreviouslytreatedwithcisplatin+vehiclerespondedin
exactly the same way asthe firsttime thatthey weretreated (New Supporting Information Fig S11).
ThisresponsehasbeenpreviouslydescribedbyBorstandcolleagues(Rottenbergetal,2007; 
Rottenbergetal,2012). Interestingly, tumors that were firsttreated with the combined therapy 
responded to the new dose of cisplatin and relapsed back to 200 mm3 withverysimilarkineticsas
the tumors treated with cisplatin+vehicle (New Supporting Information Fig S11). These 
observationssupportthattheinhibition ofp38 MAPK contributesto thedelayed tumorre-growth 
observed in thecombined therapy.
Wehavenowclarifiedinthetextthatvehiclesolutionwasalsoadministratedbyoralgavageevery
24 h to thecisplatin treated animals.Wealwaysfollowed exactly the same procedure forvehicle as
forthe p38 MAPK inhibitor,to ensure thatstress coming from animalmanipulation did notinterfere 
withtheresults.
 
- I miss quantification ofthe data presented in Fig.6C and D.Moreover,The TUNEL pictures of 6C 
arehardlyvisiblein thepdfcopy(maybedueto low resolution pdf?).Ithinktheyrequirea higher
qualitypicture.
 
Wenowquantifiedthedatapresentedintheindicatedfigures.However,toaccommodatethenew
experimentrequested by the reviewer,the originalFig 6D and itsquantification have been now 
movedtoSupportingInformationFigS9C.
Wehavealsoreplacedthe TUNEL picturesofFig 6C fornew high-resolution images where the 
staining can be betterappreciated (New Fig.7B).
 
- Figure6F:Thisisnotuseful,sincethisisapparentlydoneonday18,whentumorshaveshrunk
aftercombination therapy.Smallresidualtumornestsmaybemiss-interpreted as adenoma. What 
aboutthetumorwhen itrelapsed backto 200mm3? 
 
WeagreewiththeReviewerthatitismorerelevanttoanalyzethetumorswhentheyrelapsebackto
200 mm3, and we have now included this analysis in the revised manuscript. We found that 200 
mm3 initial tumors showed heterogeneity with presence of hyperplasias, adenomas and carcinomas, 
being adenomasthemostpredominantstage.However,relapsing tumorsshowed adifferent
distribution ofthevarioustumoralstagesdepending on thetreatment,even though they wereall
analyzed atthe same size of200 mm3 (New Fig 7E).Of note,this analysis confirmed thattumors EMBO MolecularMedicine  PeerReview Process File - EMM-2013-02732
 
 
© EMBO 10
treated with the combined therapy when relapsed back to the original 200 mm3 (day 40) showed a 
higherdegreeofhyperplastictissueand reduced Ki67 staining than tumorssubjected to theother
treatments (New Fig 7D). 
 
- Onpage9theauthorsevenstate"a better prognosis could be expected in the eventofa possible 
relapse after therapy termination."Ido notfind thisserious.Usuallyrelapsing tumorsaremore
resistant.Ifthe authors consider thatthere may be a better prognosis ofrelapsing tumors,why did 
they not test it? 
 
Weacknowledgethattheindicatedstatementwasnotappropriate.However,asindicated above,we
havenow confirmed thatrelapsing tumorsfrom thecombined therapy re-grow significantly slower
(New Fig 7A)show a reduction in the proliferation status measured by Ki67 staining (New Fig 7D)
and contain a higherproportion ofless-advanced tumoralstages,i.e.hyperplasias(New Fig 7E). 
Wehavealsotreatedrelapsingtumorscomingfromcisplatin+vehicleorcisplatin+p38inhibitor
treatments with another single dose of cisplatin (New Supporting Information Fig S11). Both groups
responded again to cisplatin treatmentwith more or less the same kinetics,indicating thatthe tumors 
did notbecameresistantto thetherapy and also thatp38 MAPK inhibition wascontributing to the
delayed tumoralgrowth observed in thecombined treatmentwith cisplatin.
Wehaveeditedthetexttodiscussthenewinformationandhavealsoremovedtheindicated
sentence,as we have no evidence thata betterprognosis could be expected in the relapsing tumors.
 
- Theauthorsmentionintheintroduction thatitisalreadyknown thatcisplatin resistanceislinked 
to increased MAPK signaling. Overall it is somewhat unclear to me what is really new to justify 
publication in EMM.
 
Thispointwasaddressedabove.ThesentenceintheIntroductionwasmisleading and we apologize 
fornotbeing clearer.In the firstpaperthatwe cited (Galan-Moyaetal,2011), celllinesderived 
from non-smallcelllung cancer or head and neck carcinomas are used to show that sensitivity to 
cisplatin isassociated with activation ofp38 MAPK.Intriguingly,thispaperalso showsthatcancer
celllineswith high basallevelsofp38 MAPK activity,which correlate with high expression ofthe
MKK3upstreamactivator,tend to be more resistant to cisplatin. The authors propose that resistance 
correlateswith the inability to furtheractivate p38 MAPK in response to cisplatin.Thismanuscript
providesno information on themechanism bywhichp38MAPKsignalingcouldimpingeon
cisplatin sensitivity orresistance.We have now clarified thisin the revised manuscript.In the 
second paper(Chungetal,2012), knockdown of galectin-1 in lung cancercellslinesisreported to 
enhance sensitivity to cisplatin,which correlateswith downregulation ofERK,p38 MAPK and 
NFkB aswellasattenuatedexpressionofCOX-2.Aftercarefulre-evaluation ofthispaper,we have 
notfound any experimentto confirm theimplication ofp38 MAPK in thereported effectsand we
havethereforeremoved thereferencefrom therevised manuscript.
Ourworkprovidesevidenceforanew mechanism thatexplainswhyinhibitionofp38MAPK 
sensitizes cancercells to apoptosis.We show thatp38 MAPK maintains low basallevels ofROS 
and phosphorylated JNK in cancercells.Asa consequence,inhibition of p38 MAPK enhances the 
poolofphosphorylated JNK,which in turn inducesapoptosisofthecancercellmoreefficiently 
aftercisplatin treatment.Thisappliesto cancercellsthathave differentlevelsofbasalp38 MAPK 
activity.Moreover,we provide to ourknowledgethefirstin vivo evidence thatinhibition ofp38 
MAPKsensitizestumorcellstocisplatin-induced apoptosis.
 
 
Referee#3(Remarks):
 
1.Figure1B.Thisfigureneedsthedata for'SB alone'to beincluded. 
 
Wehavenowchangedthefigureinthe revised manuscript to include the data for SB203580 alone.
 
2.Figure1D needsthe'control'and 'SB alone'data included so thatthereadercan clearlyseethe
degreeofsynergyoradditivitybetween thetreatmentregimens. 
 
In the revised manuscript,Fig1D hasbeenremovedandisreplacedbymorecompleteclonogenic
experimentsincluding inhibitors(New Fig 3E)and siRNAs(New Supporting Information Fig S4B).
TherequestedcontrolsareshowninNew SupportingInformationFigS4A. EMBO MolecularMedicine  PeerReview Process File - EMM-2013-02732
 
 
© EMBO 11
 
3.WhydoestheJNK inhibitor SP600125 inhibit JNK phosphorylation in Figure 1F? This drug is an 
inhibitor of JNK not MKK4 or MKK7
 
WeagreewiththereviewerthatasaninhibitorofJNKactivity,SP600125shouldinprinciplenot
affectJNK phosphorylation.However,MAPK pathwaysareoften involved in complex feedback 
loops. Thus, the observed inhibition of JNK phosphorylation might happen because we always do 
ourexperimentsin thepresenceofserum,acondition whereJNK can inducecytokineproduction,
like TNFα, which in turn would activateJNK.Therefore,inhibition ofJNK willnotonly block 
downstream phosphorylation eventsbut,asaconsequenceoffeedback loops,could also reduceJNK 
phosphorylation.Thedephosphorylation ofJNK afterSP600125 treatmenthasbeen previously 
reported by others (Gururajanetal,2005; Parketal,2012; Vasilevskayaetal,2004). Wehavealso
observed similareffectsusing inhibitorsofp38 MAPK,which sometimesinducep38 MAPK de-
phosphorylation depending on thecelllineused and thetreatment,consistentwith theideaof
indirect effects. 
 
4.TheabilityofJNK inhibition (SP600125 orshRNA)to overcomethecelldeath observed with 
CDDP+SBisonlyshownusingPARPcleavage(Figure1Fand2D),aqualitativeassay.Thisisa
very importantpartofthe study and needsto be demonstrated with robustquantitative assays(DNA 
oligonucleosomes, sub-G1orAnnexin-V)andappropriatestatistics.
 
WethanktheReviewerforthissuggestion.Intherevisedthemanuscript,wehaveusedquantitative
assaysto show thatsiRNAsagainstJNK1 and JNK2 can reduce the levelsofcelldeath in cancer
cellstreated with cisplatin and the p38 MAPK inhibitor(New Supporting Information Fig S2B). 
 
5.TheabilityofROS scavengersto protectcellsfrom CDDP+SB isalso onlyshown byPARP 
cleavage (Figure 3D and 3F)and needsto be confirmed with quantitative assays.
 
Wehavenowperformedquantitativeassaystoconfirmthatantioxidantscanprotectfromthecell
death induced by thetreatmentwith cisplatin and thep38 MAPK inhibitor(New Fig 3D). 
 
6.Itisveryinteresting thatCDDP and SB cooperateto activateJNK and promotecelldeath in 
SW620 cellsasthesecellshavea mutation in MKK4 thatgeneratesa truncated non-functional 
protein.ThissuggeststhatJNK activation isexclusivelyvia MKK7 in thesecells? A MKK7 siRNA 
experimenthere would add significantmechanistic insight.
 
Thisisaninterestingsuggestionandwehavetriedtodotheexperimentseveraltimesbuthave
failed to detectsignificantsiRNA-mediateddown-regulation of MKK7 in SW620 cells.
Nevertheless,onewouldexpectthatthedownregulationofMKK7incellsthatdonotexpress
MKK4shouldimpairJNKphosphorylation,unlessthisistheresultofautophosphorylationorsome
othernon-canonicalmechanism ofactivation.
 
7.Figure5C.TheblotsindicatethatDUSP16 knockdown also increasesJNK phosphorylation - 
especially the p54 forms.Mightthisexplain why DUSP8 isnotthe key regulatorin othercells(Fig 
S6)? 
 
WehaverepeatedthisexperimentseveraltimesandconsistentlyfindthatDUSP8knockdown
increases JNK phosphorylation in MCF7 cells more potently than the DUSP16 knockdown. 
However,neitherDUSP8norDUSP16seem toplayamajorroleintheregulationofbasalJNK 
phosphorylation levelsin othercancercelllines(Supporting Information Fig S7).Wetherefore 
conclude that basalJNK activity levelsareprobably controlled by differentROS-sensitive 
phosphatasesdepending on thetumorcelltype.Wehavere-writtenthetextinResultsand
Discussiontoclarifythispoint.
 
Minorpoints
1.Penultimatelineofpage7.Oxidation speltincorrectly ('inactivation by oxidation').
 
Thishasbeencorrectedintherevisedmanuscript.
 
 EMBO MolecularMedicine  PeerReview Process File - EMM-2013-02732
 
 
© EMBO 12
References
 
BainJ,PlaterL,ElliottM,ShpiroN,HastieCJ,McLauchlanH,KlevernicI,ArthurJS,AlessiDR,
CohenP(2007)Theselectivity ofprotein kinase inhibitors:a furtherupdate.Biochem J 408:297-
315 
BrozovicA,OsmakM (2007)Activationofmitogen-activated protein kinasesby cisplatin and their
role in cisplatin-resistance.Cancer Lett251:1-16 
ChungLY,TangSJ,SunGH,ChouTY,YehTS,YuSL,SunKH (2012)Galectin-1 promoteslung 
cancerprogression and chemoresistance by upregulating p38 MAPK,ERK,and cyclooxygenase-
2.Clin CancerRes18:4037-4047 
Galan-MoyaEM,delaCruz-MorcilloMA,LlanosValeroM,Callejas-Valera JL,Melgar-RojasP,
HernadezLosaJ,SalcedoM,Fernandez-AramburoA,RamonyCajalS,Sanchez-PrietoR (2011)
BalancebetweenMKK6andMKK3mediatesp38MAPK associatedresistancetocisplatinin
NSCLC.PloSOne6:e28406
GlorieuxC,DejeansN,SidB,BeckR,CalderonPB,VerraxJ(2011)Catalaseoverexpressionin
mammarycancercellsleadstoalessaggressivephenotypeandanalteredresponseto
chemotherapy.Biochem Pharmacol82:1384-1390 
GoldsteinDM,KuglstatterA,LouY,SothMJ(2010)Selectivep38alphainhibitorsclinically 
evaluated forthe treatmentofchronic inflammatory disorders.JMed Chem 53:2345-2353 
GururajanM,ChuiR,KaruppannanAK,KeJ,JenningsCD,BondadaS(2005)c-Jun N-terminal 
kinase(JNK)isrequired forsurvivaland proliferation of B-lymphoma cells. Blood 106: 1382-
1391 
HopeHR,AndersonGD,BurnetteBL,ComptonRP,DevrajRV,HirschJL,KeithRH,LiX,
MbalavieleG,MessingDM,SaabyeMJ,SchindlerJF,SelnessSR,StillwellLI,WebbEG,Zhang
J,Monahan JB (2009)Anti-inflammatory propertiesofanovelN-phenylpyridinoneinhibitorof
p38 mitogen-activated protein kinase:preclinical-to-clinicaltranslation.JPharmacolExp Ther
331:882-895 
HuangHL,FangLW,LuSP,ChouCK,LuhTY,LaiMZ(2003)DNA-damaging reagentsinduce
apoptosisthrough reactive oxygen species-dependentFasaggregation.Oncogene22:8168-8177 
JamalMH,Ch'ng WC,YusoffK,Shafee N (2012)Reduced Newcastle disease virus-induced 
oncolysisin asubpopulation ofcisplatin-resistantMCF7 cells is associated with survivin 
stabilization.CancerCellInt12:35
ParkIJ,Kim MJ,ParkOJ,ChoeW,KangI,Kim SS,HaJ(2012)CryptotanshinoneinducesER 
stress-mediatedapoptosisinHepG2andMCF7cells.Apoptosis17:248-257 
RottenbergS,NygrenAO,PajicM,van Leeuwen FW,van derHeijden I,van deWetering K,Liu X,
deVisserKE,GilhuijsKG,van Tellingen O,Schouten JP,JonkersJ,BorstP (2007)Selective
induction of chemotherapy resistance of mammary tumors in a conditional mouse model for 
hereditary breast cancer. Proc Natl Acad Sci USA 104: 12117-12122 
RottenbergS,VolleberghMA,deHoonB,deRondeJ,SchoutenPC,KersbergenA,ZanderSA,
PajicM,JaspersJE,JonkersM,LodenM,SolW,vanderBurgE,WesselingJ,GilletJP,
GottesmanMM,GribnauJ,Wessels L,Linn SC,Jonkers J,BorstP (2012)Impactofintertumoral
heterogeneity on predicting chemotherapy responseofBRCA1-deficientmammary tumors.
CancerRes72:2350-2361 
RuP,SteeleR,HsuehEC,RayRB (2011)Anti-miR-203 UpregulatesSOCS3 Expression in Breast
CancerCellsandEnhancesCisplatinChemosensitivity.GenesCancer2:720-727 
Sancho-MartinezSM,Prieto-GarciaL,PrietoM,Lopez-NovoaJM,Lopez-HernandezFJ(2012)
Subcellulartargetsofcisplatincytotoxicity:anintegratedview.PharmacolTher136:35-55 
VasilevskayaIA,RakitinaTV,O'DwyerPJ(2004)Quantitativeeffectsonc-Jun N-terminal protein 
kinasesignaling determinesynergisticinteraction ofcisplatin and 17-allylamino-17-
demethoxygeldanamycin in colon cancercelllines.MolPharmacol65:235-243  
 
 
 
3rd EditorialDecision 19 August2013
ThankyouforthesubmissionofyourrevisedmanuscripttoEMBO MolecularMedicine.Wehave
now received theenclosed reportsfrom therefereesthatwereasked to re-assessit.Asyou willsee 
the reviewers are now globally supportive and I am pleased to inform you thatwewillbeableto 
acceptyourmanuscriptpending the following finalamendments: 
 EMBO MolecularMedicine  PeerReview Process File - EMM-2013-02732
 
 
© EMBO 13
-Referee2suggeststoincludetheReviewerfigureinthemanuscript.Iwouldagreewiththisreferee
that the data contained in this figure is important as readers may also wonder aboutthe drug 
concentrationsused.However,Iwould leave itto you whetherto add itto the Supplementary 
Information as suggested or within the point-by-pointresponse,assuming you willagreeto publish 
this figure online as part of our Review Process File (please see below). 
 
-Wenowencouragethepublicationofsourcedata,particularlyforelectrophoreticgelsandblots,
withtheaim ofmakingprimarydatamoreaccessibleandtransparenttothereader.Wouldyoube
willingtoprovideasinglePDF filecomprising theoriginal,uncropped and unprocessed scansofall
orkey gelsused in thefigures?Theseshould belabeled with theappropriatefigure/panelnumber,
and should have molecularweightmarkers;furtherannotation could beusefulbutisnotessential.
ThisPDFwillbepublishedonlinewiththearticleasasupplementary"SourceData"file.Ifyou
haveany questionsregarding thisjustcontactme. 
 
-Figures:Fig1B,1E havemisalignedboxes.Fig6A hastoomuchcontrast
 
Pleasesubmityourrevisedmanuscriptwithintwoweeks.Ilookforwardtoseeingarevisedform of
yourmanuscript.
 
 
***** Reviewer'scomments***** 
 
Referee#1(CommentsonNovelty/ModelSystem): 
 
ThemanuscriptbyPereiraetalhasnow beenimproved substantially.
 
Referee#1(Remarks):
 
In my view the authors have appropriately addressed allthe reviewer's comments.
 
 
Referee#2(Remarks):
 
I am fine with the responses to my comments.I agree thatcomparisons between in vitro and in vivo 
are difficult.Nevertheless,to me these high cisplatin concentrations thatare used in vitro remain 
unrealistic,and thereforeitisquestionablewhetherthey help to find something useful,orwhether
they provide artifacts which are not worth pursuing. I leave this to the editor. Independent of the 
editor'sdecision,Ithink thatthe data using a lowercisplatin concentration (reviewerfigure)should 
beincluded asSuppl.data.
 
Minorpoint:
 
Responsetomypoint2:Idonotfinditappropriatetoremovethese publications.They should be
discussed with the presentdata.
 
 
 
2nd Revision - authors'response 26 August2013
Wehaveaddressedthefinalamendmentsasfollows:
- Thepoint-by-pointresponsesto bepublished onlinenow includethetwo figureswith dataon the
effectsof10 µM cisplatin (pages3 and 4).We have also added a sentence in page 2 (line 13)and 
page8 (line16)to clarify thatwedo discussin Introduction oneoftheoriginalpublications
mentionedinpoint2,whiletheotheronewasremoved dueto lack ofevidencefortheimplication of
p38 MAPK in thereported effects.Moreover,wehaveadded asentencein page4 (line8)to 
emphasize that,in spite ofthe reviewer’sskepticism,the in vitro data obtained by using 100 µM 
cisplatin were validated in vivo by treating mice with a standard dose ofcisplatin. EMBO MolecularMedicine  PeerReview Process File - EMM-2013-02732
 
 
© EMBO 14
- WehaveincludedaPDFfile(labeledSourceData)withtheoriginalscansforthemajorityofthe
gels/blotsused in thefigures.Molecularweightmarkershavebeen included in allcases.The blots 
wereoftencutbeforehybridizationanddifferentpartswereprobedwithvariousantibodies,as
indicated.
- Figures:wehaveincludednew versionsofFig1(withalignedboxesin1B and1E),andofFig5
(indicating thata lane was removed from theblotof5B,asshown in theoriginalscan,becauseit
wasnotrelevantforthepointillustrated).
RegardingFig6A,theexperimentswereperformedseveralyearsagoandwehavenotbeenableto
locate the original file for the image provided. However,we found raw data forotherexperiments
showing the same result(inhibition ofJNK phosphatases in lysates ofcells treated with SB203580)
although sampling wastaken atslightly differenttimes.Therefore,we propose to replace the 
originalpanel6A,so thatwe can include as Source Data the uncropped scans forboth the 
Coomassiestainedgelanditsautoradiography. 
- Manuscripttext:wehaveaddedasentencetothelegendtoFig5Bindicatingthatalanewas
removed from the blot.We have also corrected a few grammaticaland technicalmistakes,which we 
overlooked in thepreviousrevision.
Wehopethatyouwillfindthesemodificationssatisfactoryandwillbeabletoacceptour
manuscriptforpublicationinEMM.
 
 
 
 
 
